# Supplementary material for: Thymic Exhaustion and Increased Immune Activation Are the Main Mechanisms Involved in Impaired Immunological Recovery of HIV-Positive Patients under ART
Source: Viruses. 2023 Feb 5;15(2):440. doi: 10.3390/v15020440 (PMC9961132; doi:10.3390/v15020440)
Supplement: Supplementary file 1 [file viruses-15-00440-s001.zip]

Archive with 2 entries (2 files):
- Supplementary Figure S1 - GatingStrategy.pdf
- Supplementary Table S1.pdf
